# Supplementary material for: Larissa Heart Failure Risk Score and Mode of Death in Acute Heart Failure: Insights from REALITY-AHF
Source: J Clin Med. 2023 May 28;12(11):3722. doi: 10.3390/jcm12113722 (PMC10253707; doi:10.3390/jcm12113722)
Supplement: Supplementary file 1 [file jcm-12-03722-s001.zip]

Archive with 1 entries (1 files):
- jcm-2269750-supplementary.pdf
